# Supplementary material for: Preparation of Magnetic–Luminescent Bifunctional Rapeseed Pod-Like Drug Delivery System for Sequential Release of Dual Drugs
Source: Pharmaceutics. 2021 Jul 22;13(8):1116. doi: 10.3390/pharmaceutics13081116 (PMC8398606; doi:10.3390/pharmaceutics13081116)
Supplement: Supplementary file 1 [file pharmaceutics-13-01116-s001.zip]

Archive with 1 entries (1 files):
- pharmaceutics-1258728-supplementary.pdf
